# Supplementary material for: BIONDA: a free database for a fast information on published biomarkers
Source: Bioinform Adv. 2021 Aug 18;1(1):vbab015. doi: 10.1093/bioadv/vbab015 (PMC9710600; doi:10.1093/bioadv/vbab015)
Supplement: vbab015_Supplementary_Data [file vbab015_supplementary_data.zip]

Archive with 2 entries (2 files):
- supplementary file 1.docx
- supplementary file 2.xlsx
