# Supplementary material for: BIONDA: a free database for a fast information on published biomarkers
Source: Bioinform Adv. 2021 Aug 18;1(1):vbab015. doi: 10.1093/bioadv/vbab015 (PMC9710600; doi:10.1093/bioadv/vbab015)
Supplement: vbab015_Supplementary_Data [file vbab015_supplementary_data.zip › supplementary file 2.xlsx]

## Sheet: BIONDA vs. other DBs
		BIONDA NER			BIONDA RE				MarkerDB NER			MarkerDB RE				OMIM NER			OMIM RE
Publicartion ID	Sentence	TP	FP	FN	TP	FP	FN		TP	FP	FN	TP	FP	FN		TP	FP	FN	TP	FP	FN
31473733	CCN1 could be a potential novel prognostic biomarker in AHF patients with chronic kidney disease.	2	0	0	1	0	0		0	0	1	0	0	1		2	0	0	0	0	1
33219162	Among 8,932 women with stage I-III breast cancer identified in the Nurses' Health Study (NHS; 1980-2010) and NHSII (1991-2011), we prospectively evaluated the associations between postdiagnostic GI, GL, II, and IL, and breast cancer-specific and all-cause mortality.	5	1	0	4	1	0		0	0	0	0	0	0		0	0	0	0	0	0
33084530	Quantitative reverse transcription PCR (qRT-PCR) was performed to detect serum lncRNA TINCR levels in 72 triple-negative BC (TNBC) patients, 105 non-TNBC patients, 60 benign breast disease patients and 86 healthy subjects.	2	0	0	1	0	0		2	0	1	0	0	1		2	0	0	0	0	1
33126819	Biomarkers produced by ovarian cancer HE4 and Ca125 could have a good prognostic significance.	3	0	0	2	0	0		2	0	1	2	0	1		3	0	0	0	0	3
33292262	SLC39A1 is a zinc ion transport protein which inhibits the progression of prostate cancer.	2	0	1	1	0	0		1	0	1	0	0	0		2	0	0	1	0	0
32547141	Furthermore, via the re-analysis of DAVID, four genes ( IL6, MMP3, MMP1, and IL11 ) were significantly enriched in the Rheumatoid arthritis pathway.	5	0	0	4	0	0		1	0	4	0	0	4		5	0	0	1	0	3
32600030	With the method, we first realized simultaneous detection of five target CD molecules (CD9, CD34, c-Kit/CD117, CD123, and FLT-3/CD135) on leukemia cell-derived exosomes with high detection sensitivity.	5	0	1	4	0	1		1	0	4	0	0	4		1	0	4	1	0	3
32312103	Four types of clinical presentations were assessed; Amyotrophic Lateral Sclerosis (ALS), Frontotemporal dementia (FTD) or other dementia, ALS-FTD, and asymptomatic (ASYMP).	2	1	0	0	1	0		2	0	0	0	0	0		2	0	0	0	0	0
32987153	Herein, we investigated how TTP contributes to the development of liver inflammation and fibrosis, which are key drivers of hepatocarcinogenesis, as well as to the onset and progression of hepatocellular carcinoma (HCC).	2	0	0	1	0	0		1	0	1	0	0	1		2	0	0	1	0	0
31829979	Mixed evidence challenges preoperative alpha-fetoprotein (AFP) as an independent prognostic factor for patients with hepatocellular carcinoma (HCC) after hepatectomy.	2	0	0	1	0	0		2	0	0	2	0	0		2	0	0	0	0	1
PMC8158498	Bloodbased Bcell activating factor BAFF growth differentiation factor15 GDF15 and osteopontin OPN have been identified to be promising biomarkers for the metastases of uveal melanoma UM.	4	0	0	3	0	0		0	0	4	0	0	3		2	0	2	0	0	3
PMC8002961	Circulating methylated CCDC181 GCM2 and ITPRIPL1 analysis could be combined with ultrasound to facilitate the early detection of breast cancer.	4	0	0	3	0	0		1	0	3	0	0	3		2	0	0	0	0	3
32595932	Plasma ADM was additionally assessed in patients with chronic thromboembolic pulmonary hypertension ( n â€‰=â€‰20) and pulmonary hypertension due to heart failure with preserved (HFpEF (PH) ) ( n â€‰=â€‰33) or reduced (HFrEF (PH) ) ( n â€‰=â€‰36) ejection fraction, as well as healthy controls ( n â€‰=â€‰16).	3	0	0	1	0	0		2	0	1	0	0	2		2	0	1	0	0	1
33915876	In non-small cell lung cancer (NSCLC), only PD-L2 and CTLA-4 showed preferable correlation with clinical response.	3	0	0	2	0	0		1	0	2	0	0	2		3	0	0	0	0	2
33588147	In the last years, careful attention has been paid on KRAS and NRAS gene mutations in non-small-cell lung cancer (NSCLC) and colorectal cancer (CRC) patients because of their prognostic and predictive roles.	4	0	0	4	0	0		2	0	2	0	0	4		4	0	0	2	0	2
31372023	Immunological factors play a unique role in the setting of preeclampsia; there is a rising debate about the performance of interleukin 17 (IL-17) as inflammatory mediator in its pathogenesis.	2	0	0	1	0	0		1	0	1	0	0	1		2	0	0	0	0	2
31695430	We also observed that ARID1A was a downstream target of miR-221 and CASC15 subsequently exerted its tumor-suppressive effects by regulating the expression of ARID1A in ovarian cancer cells.	4	0	0	3	0	0		1	0	3	0	0	3		4	0	0	0	0	3
34001101	The combination of IL1? and MMP8 exhibited the best ability to discriminate gingivitis from healthy subjects AUC = 0.84.	3	0	0	2	0	0		0	0	3	0	0	2		2	0	1	0	0	3
32436751	Serum AFP levels are typically elevated in less than 50% of hepatocellular cancer HCC patients.	2	0	0	1	0	0		2	0	0	0	0	1		2	0	0	0	0	1
PMC8150322	Choreaacanthocytosis ChAc is a neurodegenerative disease caused by mutations in the VPS13A gene.	2	0	0	1	0	0		0	0	2	0	0	1		1	0	1	0	0	1
32593917	PD-L1 staining assessed by immunohistochemistry (IHC) is a predictive biomarker used to select advanced stage non-small cell lung carcinoma (NSCLC) patients who are likely to respond to PD-1/PD-L1 inhibitors.	2	0	0	1	0	0		1	0	1	0	0	1		2	0	0	1	0	0
33800495	The aim of our study was to investigate common and different miRNA signatures in plasma derived LEVs and SEVs of Alzheimer's disease (AD), Parkinson's disease (PD), Amyotrophic Lateral Sclerosis (ALS) and Fronto-Temporal Dementia (FTD) patients.	3	1	0	0	1	0		4	0	0	0	0	0		4	0	0	0	0	0
32333728	In the selection of non-small cell lung cancer (NSCLC) patients for immunotherapy, specimen processed as cell blocks (CBs) may be the only available material to assess PD-L1 expression.	2	0	0	1	0	0		1	0	1	0	0	1		2	0	0	1	0	0
32129446	The goal of this study was to determine the microRNA that may have effects on the expression level of brain and acute lymphoblastic leukemia (BAALC) and to investigate the in vitro and ex vivo association between their expression levels.	1	1	0	0	1	0		1	0	1	0	0	1		2	0	0	0	0	1
32540221	In a subset we detected potential driver events novel to these tumor types: activating mutations in IDH2 PDS MAP2K1 angiosarcoma PDS and JAK1 SSCC and copy gains in FGFR1 angiosarcoma SSCC KIT AFX MET PDS and PDGFRA PDS.	8	0	0	7	0	0		3	0	3	0	0	7		6	0	2	0	0	7
31704811	The aim of this study was to examine clonal heterogeneity, to test the utility of liquid biopsy in monitoring disease progression and to evaluate the usefulness of ex vivo drug screening in a BRAF L597Q-mutated colorectal cancer (CRC) patient developing metastases during adjuvant therapy.	2	0	0	0	1	0		1	0	1	0	0	1		2	0	0	2	0	0
33093245	In this review, we will give a brief overview of the biology of the IL-2/IL-2R system and will subsequently discuss the clinical utility of sIL-2R measurement, especially in the context of haemophagocytic lymphohistiocytosis, sarcoidosis, rheumatoid arthritis, systemic lupus erythematosus, juvenile idiopathic arthritis, adult-onset Still's disease, ANCA-associated vasculitis, and IgG4-related dis…	6	0	0	6	0	0		4	0	0	0	0	6		6	0	0	0	0	6
31472046	There was no significant correlation between cfDNA concentration/integrity and gender, age, disease stage, tumor location, tumor differentiation, and expressions of cancer antigen 153 (CA153), neuron specific enolase (NSE) and alpha fetoprotein (AFP) in colorectal cancer patients before or after surgery.	4	0	0	0	3	0		1	0	3	0	0	0		4	0	0	0	0	0
32421366	Subgroup analyses based on tumour type found that high FOLR1 level was associated with poor OS in breast cancer (HRâ€‰=â€‰2.66, 95% CIâ€‰=â€‰1.54-4.59, p â€‰=â€‰0.0005) and endometrial carcinoma (HRâ€‰=â€‰1.30, 95% CIâ€‰=â€‰1.05-1.61, p â€‰=â€‰0.02).	2	0	0	2	0	0		1	0	1	0	0	1		2	0	0	0	0	1
31807880	TMB was significantly higher in men, current or former smokers, and in patients with squamous cell carcinoma, tumor size â‰¥â€‰2.8Â cm, wild-type EGFR, TP53 gene mutation-positive status, and cyclin-dependent kinase-inhibitor gene 2A mutation-positive status.	4	0	0	3	0	0		3	0	1	2	0	1		3	0	1	2	0	1
31602160	The correlations of ADAM28 with GSTP1, ABCC1, GSTM4, and BCL2 were analyzed based on TCGA data on pancreatic cancer.	6	0	0	0	5	0		1	0	0	0	0	0		6	0	0	0	0	0
27596019	This systematic review and meta-analysis of association studies shows that serum levels of CA15-3 and CEA are potential biomarkers for breast cancer monitoring.	3	0	0	2	0	0		1	0	2	0	0	2		3	0	0	1	0	1
33733639	Hemopexin can be a novel biomarker with superior diagnostic ability in differentiating COPD and asthma.	2	1	0	0	1	0		1	0	1	0	0	0		2	0	0	0	0	0
33622273	This study aimed to investigate the protein expression of BRAF in esophageal cancer and determine its effect on patient outcomes.	2	0	0	0	1	0		1	0	1	0	0	0		2	0	0	0	0	0
31186719	The aim of the present study was to explore the expression levels of tumor suppressor candidate 3 (TUSC3) in human clear cell renal cell carcinoma (ccRCC) and its clinical value.	2	0	0	0	1	0		1	0	1	0	0	0		2	0	0	0	0	0
33268339	CA1 had poor asthma control and high leptin level, CA2 had hyper-responsiveness and high interleukin (IL)-1Ra, IL-5, IL-7, IL-8, IL-10, IL-13 and TNF-Î± levels, and NA2 had high leptin and C reactive protein levels.	7	0	0	7	0	0		1	0	6	0	0	7		7	0	0	1	0	6
33612047	The most important involved-cytokines in lung cancer including TNF-Î±, IFN- Î³, TGF-Î², VEGF and interleukins such as IL-6, IL-17, IL-8, IL-10, IL-22, IL-1Î² and IL-18 are introduced.	8	0	0	7	0	0		1	0	7	0	0	7		8	0	0	4	0	3
32158223	Subsequent investigation revealed that knockdown of KNDC1 enhanced the proliferation of ovarian cancer cells in vitro via induction of ERK1/2 phosphorylation, whereas reinforcing the expression of KNDC1 attenuated the ERK1/2 activity.	3	0	0	2	0	0		1	0	1	1	0	1		1	0	0	0	0	2
32714701	Takotsubo cardiomyopathy (TCM) is a rare but reversible myocardial left ventricular (LV) dysfunction, which mimics acute coronary syndrome (ACS) without the presence of significant coronary artery disease (CAD).	1	1	0	0	1	0		1	0	0	0	0	0		1	0	0	0	0	0
31316599	In summary, the present study suggested that the miR-130b-3p/PTEN axis could serve a critical role in the progression and development of nephroblastoma.	3	0	0	2	0	0		2	0	1	1	0	1		2	0	1	1	0	0
33523719	Plasma BDNF and MGP levels were both correlated with the Agatston score even after adjustment for age, total cholesterol level, triglycerides, low-density lipoprotein level, creatinine clearance rate, and the presence of hypertension and diabetes mellitus.	3	0	0	2	0	0		1	0	1	0	0	2		3	0	0	0	0	2
33089498	The serum NSE and S100B levels were significantly higher in both patients with episodic and chronic migraine than controls.	2	0	1	1	0	1		2	0	1	0	0	2		3	0	0	1	0	1
34013114	A combination of ACR and monocyte chemoattractant protein 1 MCP1 were significantly associated with stage 2 chronic kidney disease in this cohort.	3	0	0	2	0	0		1	0	2	0	0	2		3	0	0	1	0	1
31774932	Median plasma GPC3 level in all HCC cases was 4.6Â pg/mL, and tended to be higher in patients with hepatitis C virus (HCV)-related HCC (HCV group) (9.9Â pg/mL) than in patients with hepatitis B virus (HBV)-related HCC (HBV group) (2.6Â pg/mL) or in those without virus infection (None group) (3.0Â pg/mL), suggesting that the virus type most likely influences GPC3 secretion.	4	0	0	3	0	0		2	0	0	0	0	3		4	0	0	0	0	3
30592196	PDL-1 expression was observed in patients with non-small cell lung carcinoma independent of the histological type or subtype (range; 0-25%).	2	0	0	1	0	0		1	0	1	0	0	1		2	0	0	1	0	0
28054028	Significant predictors of brain GMD were SLC24A4/RIN3 in the pooled and mild cognitive impairment (MCI); ZCWPW1 in the MCI; and ABCA7 , EPHA1 , and INPP5D in the AD groups.	8	0	0	4	0	0		2	0	6	0	0	4		8	0	0	0	0	4
34051265	In both cohorts higher levels of plasma and urinary SMOC2 and urinary CDH11 were independently associated with progression to endstage kidney disease.	3	0	0	2	0	0		1	0	2	0	0	2		3	0	1	0	0	1
33535961	The effect of boldine on cellular proliferative markers, i.e., PCNA and Ki67 on hepatocellular carcinoma rats was determined by immuno expression study.	2	0	1	1	1	0		1	0	2	0	0	2		3	0	0	2	0	0
30993540	Considering that gait ataxia is a typical initial symptom in a variety of spinocerebellar degeneration (SCD), we aimed to develop quantitative biomarkers for cerebellar ataxia as metric variables.	1	1	0	0	1	0		0	0	1	0	0	0		1	0	0	0	0	0
33072070	The results showed that PD-1 and CTLA4 transcript levels varied across cancer cell lines, with aberrant expression detected in certain cancer types; Kaplan-Meier analysis with the Cox proportional hazards model showed that this was closely related to overall survival in breast invasive carcinoma, glioblastoma multiforme, head and neck squamous cell carcinoma, acute myeloid leukemialymphoma, uteri…	9	0	0	8	0	0		7	0	2	0	0	8		8	0	1	0	0	8
32703496	In conclusion, the present study indicated that ATM mutations were linked to longer overall survival of endometrial cancer.	2	0	0	1	0	0		2	0	0	1	0	0		2	0	0	1	0	0
33416144	To date, the specific function of SOX12 in esophageal squamous cell carcinoma (ESCC) has remained largely elusive and requires further investigation.	2	0	0	1	0	0		2	0	0	0	0	1		2	0	0	0	0	1
32555395	Finally, we performed a survival analysis and identified four genes (TOP2A, ASPM, EFEMP1, and FOXL2) that play key roles in endometrial cancer.	5	0	0	4	0	0		4	0	1	0	0	4		5	0	0	0	0	4
30872628	The lack of biomarkers for early diagnosis, clinical stratification and to monitor treatment response has hampered the development of new therapies for amyotrophic lateral sclerosis (ALS), a clinically heterogeneous neurodegenerative disorder with a variable site of disease initiation and rate of progression.	1	1	0	0	1	0		1	0	0	0	0	0		1	0	0	0	0	0
28881738	Furthermore, the prognostic value of let-7g for overall survival was independently validated using the RNA-Seq results from TCGA colorectal cancer database.	2	0	0	1	0	0		1	0	1	0	0	1		2	0	0	1	0	0
33603847	Primary multiple intracranial aneurysm (MIA) is a vascular disease that frequently leads to fatal vascular rupture and subarachnoid hemorrhage.	1	1	0	0	1	0		0	0	1	0	0	0		1	0	0	0	0	0
32636238	The deleterious mutations of PALB2 closely related to homologous recombination deficiency or alterations of DNA damage response and repair genes might be promising biomarkers for predicting efficacy of immune checkpoint inhibitors in pancreatic adenocarcinoma.	2	0	0	1	0	0		2	0	0	1	0	0		2	0	0	1	0	0
28425473	Four proteins(14-3-3, ApoH, ZAG, and OTO3) showing diabetes-related variation and also changes in relation to obesity were selected for further validation by western blotting.	4	0	1	3	0	1		2	0	3	0	0	4		3	0	2	0	0	4
PMC8157605	However few studies have examined CRYAB expression in colorectal cancer CRC.	2	0	0	1	0	0		1	0	1	0	0	1		2	0	0	0	0	1
30128822	Machine learning search further revealed that the likelihood of HER2-positive breast cancer is almost 100% in a patient with the high NRF1 expression combined with expression patterns of high E2F3, GSK3B, and MAPK1, low or no change in E2F1 and FGFR1, and high or no change in PIK3R3.	9	0	0	8	0	0		1	0	0	8	0	8		9	0	0	2	0	6
33973190	Also, patients with a severe phenotype of disease were more likely to have diabetes, chronic heart disease, chronic obstructive pulmonary disease (COPD), cerebrovascular disease, hypertension, chronic kidney disease (CKD), and malignancy.	4	1	0	0	1	0		4	0	0	0	0	0		4	0	0	0	0	0
30938057	Patients with lupus nephritis (LN) had significantly higher serum HMGB1 as compared to those with normal kidneys (PÂ <Â 0.04).	2	0	0	1	0	0		2	0	0	0	0	1		2	0	0	0	0	1
PMC5475637	Recent studies have reported that impaired early AIP (EAIP) is a root cause of neurocognitive and functional impairment in schizophrenia (SZ), suggesting that interventions that reliably enhance EAIP in SZ patients would be rational targets for therapeutics.	2	0	0	1	0	0		2	0	0	0	0	1		2	0	0	0	0	1
33419773	We identify germline variants that affect TMB in stomach adenocarcinoma through altering the expression levels of BAG5 and KLC1 .	4	0	0	3	0	0		1	0	3	0	0	3		4	0	0	0	0	3
33374971	The effects of abemaciclib alone or combined with the third-generation epidermal growth factor receptor (EGFR) tyrosine kinase inhibitor (TKI) osimertinib were examined in a panel of PC9 and HCC827 osimertinib-resistant non-small cell lung cancer (NSCLC) cell lines carrying EGFR-dependent or -independent mechanisms of intrinsic or acquired resistance.	2	0	2	1	0	2		2	0	0	0	0	1		4	0	0	0	0	1
28653098	Because the relationship has rarely been examined in oral squamous cell carcinoma (OSCC), we aimed to evaluate the association between the levels of glutathione peroxidase (GPX)1, GPX4, and thioredoxin reductase (TrxR)1 expression and prognosis in patients with OSCC who underwent curative surgical resection.	4	0	0	0	3	0		1	0	0	0	0	0		4	0	0	0	0	0
33915876	In nonsmall cell lung cancer NSCLC only PDL2 and CTLA4 showed preferable correlation with clinical response.	3	0	0	2	0	0		1	0	2	0	0	2		3	0	0	2	0	0
33367839	The inability of enzyme replacement therapy (ERT) to prevent progression of Fabry nephropathy (FN) in the presence of >1â€‰g/day proteinuria underscores the necessity of identifying effective biomarkers for early diagnosis of FN preceding proteinuria.	2	0	0	0	1	0		1	0	0	0	0	0		1	0	0	0	0	0
33390563	This study investigated the hypothesis that plasma CatL is associated with the prevalence of coronary artery disease (CAD).	1	1	0	0	1	0		1	0	0	0	0	0		1	0	0	0	0	0
33721432	Highly-expressed CLK2 significantly enhances the proliferation of lung cancer cells, thereby promoting the occurrence and development of lung cancer, which may be regulated by miR-573.	3	0	0	2	0	0		1	0	2	0	0	2		3	0	0	0	0	2
30589442	ALT was significantly associated with variants at reported genetic loci for alcoholic liver disease (PNPLA3, rs738409, pÂ =Â 0.0076; TM6SF2, rs10401969, pÂ =Â 0.0076; HSD17B13, rs10433879, pÂ =Â 0.0024).	4	0	0	3	0	0		1	0	3	0	0	3		4	0	0	0	0	3
24627205	The overall value of the PELP1 H-score in breast cancer was significantly higher than that in breast fibroadenoma (p Conclusion Overexpression of PELP1 in Chinese women with primary breast cancer appears to be associated with biomarkers of poor outcome; these results are similar to other reports based on Western populations.	2	0	0	1	0	0		1	0	1	0	0	1		2	0	0	0	0	1
33025395	The aim of the study was to explore whether selected nucleotide variants in GRIN1, GRIN2A, and GRIN2B encoding subunits of the N-methyl-D-aspartate receptor (NMDA-R) receptor occur in a selected group of patients with treatment resistant schizophrenia with cognitive impairment.	4	0	0	3	0	0		1	0	3	0	0	3		3	0	1	2	0	1
33173342	Mitochondrial fission regulator 2 ( MTFR2 ) has been reported to promote proliferation, migration and invasion in tumors; however, little is known about its function in breast cancer.	3	0	0	1	0	0		1	0	2	0	0	1		1	0	2	0	0	1
32117427	After radical prostatectomy (RP), prostate cancer (PCa) patients may experience biochemical recurrence (BCR) and clinical recurrence, which remains a dominant issue in PCa treatment.	1	1	0	0	1	0		1	0	0	0	0	0		1	0	0	0	0	0
32698645	KrÃ¼ppel-like factor 6 (KLF6) is a transcription factor that participate in various pathophysiological processes, but its contribution in ischemia acute kidney injury (AKI) is lacking so far.	2	0	0	0	1	0		2	0	0	0	0	0		2	0	0	0	0	0
31119182	As a result, 20 genes (CALB1, CDC20, CDCA8, CDK1, CEP55, DLGAP5, KIF20A, KIF4A, NDC80, PBK, RRM2, SYN1, SYP, SYT1, TPX2, TTK, VEGFA, BDNF, GNG3, and TOP2A) were found as hub genes via CytoHubba in Cytoscape and functioned mainly by participating in cell cycle and p53 signaling pathway; among them, RRM2 and CEP55 were considered to have relationship with the prognosis of glioblastoma, especially R…	21	0	0	20	0	0		1	0	19	0	0	20		20	0	0	0	0	20
PMC8157605	However, few studies have examined CRYAB expression in colorectal cancer (CRC).	2	0	0	1	0	0		1	0	1	0	0	1		2	0	0	1	0	0
29113666	The RR was 0.62 (nÂ =Â 159, 95% CI 0.43-0.89, PÂ =Â 0.01) and 0.62 (nÂ =Â 142, 95% CI 0.43-0.91, PÂ =Â 0.01), respectively.Low expression of (or IHC-negative) COX2, miR-200c, ERCC1 and TS, or high expression of (or IHC-positive) CDC25B and p16 are potential biomarkers for predicting the response of esophageal cancer patients treated with chemo(radio)therapy.	6	0	1	6	0	1		1	0	5	0	0	6		6	0	0	0	0	6
33441653	The effect of secreted molecules from breast cancer cells was proven by the increase in STAU2 intensity in PBMCs cocultured with MCF-7 and T47D cells at 48Â h (pâ€‰=â€‰0.0289).	3	0	0	3	0	0		2	0	1	0	0	3		3	0	0	2	0	1
33910450	LncRNA CERNA2 competing endogenous lncRNA 2 for microRNA let7b was previously found to be upregulated and play an oncogenic role in hepatocellular carcinoma osteosarcoma and breast cancer.	3	0	3	3	0	3		0	0	3	0	0	3		3	0	0	2	0	1
31608281	Significant differential expression of ErbB4, SCNB1, and Tie1 in lesional skin was specific to Hidradenitis Suppurativa and EphB2, EPHB4, KCNE1, LRP6, MUSK, SDC3, Sortilin1 in blood specific to Familial Alzheimer's Disease.	11	0	0	7	0	3		1	0	9	0	0	11		11	0	0	3	0	7
31615790	A total of 143 of 158 (90.5%) Lynch syndrome carriers with UTC had â‰¥1 of the following characteristics: male sex, EPCAM / MSH2 variants, or family history of UTC; 1,236 of 1,251 (98.8%) Lynch syndrome carriers lacking all of these characteristics had no history of UTC.	3	0	0	2	0	0		1	0	2	0	0	3		3	0	0	3	0	0
31608838	Our study aims to detect the sensitivity of the new biomarker miR-212 existing in serum exosomes along with other hepatocellular carcinoma biomarkers such as AFP (alpha-fetoprotein), CA125 (carbohydrate antigen-ca125), and Hbx protein in the diagnosis of HBV-related liver diseases.	4	0	0	3	0	0		1	0	3	0	0	3		4	0	0	2	0	1
32093721	In this work, we mainly focus on finding inflammatory bowel disease (IBD) associated microRNAs (miRNAs) by biclustering the miRNA-target interactions aided by known IBD risk genes and their associated miRNAs collected from several sources.	1	1	0	0	1	0		1	0	0	0	0	0		1	0	0	0	0	0
31244593	Neurodegenerative disorders such as amyotrophic lateral sclerosis (ALS) and frontotemporal dementia (FTD) are increasing in prevalence but lack targeted therapeutics.	2	1	0	0	1	0		2	0	0	0	0	0		2	0	0	0	0	0
26725182	Analysis of the 450k methylation array data in The Cancer Genome Atlas (TCGA) indicated that the SCT promoter region is differentially hypermethylated in lung cancer.	2	0	0	1	0	0		1	0	1	0	0	1		2	0	0	0	0	1
32603557	To classify clusters of tumor-infiltrating Tregs in lung adenocarcinoma based on the mRNA expression levels of interleukin-12 subunit alpha (IL12A) and transforming growth factor beta 1 (TGFB1) in tumor specimens.	3	0	1	2	0	1		0	0	3	0	0	3		3	0	1	0	0	1
32508531	In summary, this study mainly identified five chemokine members (CXCL9, CXCL10, CXCL13, CCL4, CCL5) associated with SKCM tumorigenesis, progression, prognosis and immune infiltrations, which might help us evaluate several immune-related targets for cutaneous melanoma therapy.	6	0	0	5	0	0		1	0	5	0	0	5		5	0	1	0	0	5
33424531	One such example is the connection between dementia and amyotrophic lateral sclerosis (ALS) in a continuous disease spectrum affirmed by the discovery of shared mutations.	1	1	0	0	1	0		1	0	0	0	0	0		1	0	0	0	0	0
33765217	Recent studies discern that POTE, a cancer-testis antigen (CTA) family, plays a crucial role in the proliferation and progression of cancers including ovarian cancer.	2	0	0	1	0	0		1	0	1	0	0	1		2	0	0	0	0	1
33922973	MUC16, a sialomucin that contains the ovarian cancer biomarker CA125, binds at low abundance to leucocytes via the immune receptor, Siglec-9.	4	0	0	3	0	0		4	0	0	3	0	0		4	0	0	3	0	0
30218306	The purpose of this study was to assess the potential of epithelial membrane protein 2 (EMP2) as a novel biomarker for CTC retrieval in breast cancer.	2	0	0	1	0	0		1	0	1	0	0	1		2	0	0	0	0	1
32764335	The uromodulin concentration and expression of six selected miRNAs ( miR-29c , miR-126 , miR-146a , miR-150 , miR-155 , and miR-223 ) were determined in the serum of 100 KTRs with stable graft function and chronic kidney disease of all five stages.	7	0	0	6	0	0		1	0	6	0	0	6		7	0	0	0	0	6
PMC8126031	Upregulation of the IGF1R pathway constitutes a common paradigm shared with other receptor tyrosine kinases such as EGFR HER2 and MET in different cancer types including colon cancer.	5	0	0	4	0	0		4	0	1	0	0	4		7	0	0	4	0	0
34012589	Early identification of vulnerable plaques is important for patients with coronary artery disease (CAD) to reduce acute coronary events and improve their prognosis.	1	1	0	0	1	0		1	0	0	0	0	0		1	0	0	0	0	0
32851462	After stratification by the specific phenotypes, ccf-mtDNAÂ was significantly increased in the Mitochondrial Encephalomyopathy Lactic Acidosis Stroke-like episodes syndrome (MELAS) group, and FGF21 and GDF-15 were significantly elevated in patients with MELAS and Myoclonic Epilepsy Ragged Red Fibers syndrome.	3	0	0	2	0	0		0	0	3	0	0	2		2	0	1	0	0	2
32614804	To address this possibility, genetic (Leprdb/db eNOS-/-) and induced (high-fat diet plus low-dose streptozotocin) mouse models of obesity and DKD were bred with global FATP2 gene-deleted mice (Slc27a2) and then phenotyped.	2	0	1	1	0	1		3	0	0	0	0	2		1	0	2	0	0	2
33336032	VDAC1 played an essential role in the apoptotic cell death of refractory epilepsy.	2	0	0	1	0	0		1	0	1	0	0	1		2	0	0	0	0	1
31632568	Herein, we aim to develop a PET tracer using an anti-CD38 monoclonal antibody (daratumumab) to monitor CD38 expression in hepatocellular carcinoma (HCC).	2	0	0	0	1	0		1	0	1	0	0	1		2	0	0	0	0	1
31665737	The serum levels of KL6 SPA SPD CCL2 and CXCL13 were significantly higher in patients with IIP than in patients with pneumonia and the normal controls.	3	0	2	2	0	2		0	0	5	0	0	4		2	0	3	0	0	4
28427554	Pulmonary arterial hypertension (PAH) is a condition which may lead to right ventricular failure and premature death.	1	1	0	0	1	0		1	0	0	0	0	0		1	0	0	0	0	0
PMC8158498	Simple Summary Blood-based B-cell activating factor (BAFF), growth differentiation factor-15 (GDF-15) and osteopontin (OPN) have been reported to be biomarkers for the uveal melanoma (UM) metastases.	4	0	0	3	0	0		1	0	3	0	0	3		3	0	1	0	0	3
32479111	Compared with exacerbation-resistant asthma, EPA was characterized by lower FEV 1 and a higher prevalence of obesity, hypertension, and diabetes.	4	0	0	3	0	0		3	0	1	0	0	3		2	0	2	0	0	3
33323540	FUT8 expression was also correlated with disease-free survival in NSCLC, breast cancer, and colorectal cancer, and with relapse-free survival in pancreatic ductal adenocarcinoma.	5	0	0	2	0	0		4	0	1	0	0	2		5	0	0	0	0	2
33134902	Other diagnoses included asthma, COPD, bacterial pneumonia, and cardiac conditions.	1	1	0	0	1	0		1	0	0	0	0	0		1	0	0	0	0	0
PMC8151754	Poor prognostic factors for ampullary cancer included high cfDNA > 6687 copies/mL lymph node involvement abnormal serum CEA > 5 ng/mL and advanced stage II and III cancer.	2	0	0	1	0	0		1	0	1	0	0	1		2	0	0	1	0	0
33568105	The lysophospholipase autotaxin (ATX) and its product lysophosphatidic acid (LPA) play an essential role in disease progression in PC patients and are associated with increased morbidity in several types of cancer.	3	0	0	2	0	0		3	0	0	0	0	2		2	0	1	0	0	2
33214087	To date, there have been several clinical studies published on H 2 S in respiratory disorders, including asthma and chronic obstructive pulmonary disease (COPD).	2	1	0	0	1	0		2	0	0	0	0	0		2	0	0	0	0	0
31855276	This study aimed to explore the predictive value of integrin Î±7 (ITGA7) for acute myeloid leukemia (AML) risk and subsequently investigate its correlation with risk stratification and prognosis in AML patients.	2	0	0	1	0	0		1	0	1	0	0	1		2	0	0	0	0	1
30804927	Unresolving neutrophilia features as a disrupted inflammatory process in the airways of patients with chronic obstructive pulmonary disease (COPD) and severe asthma.	2	1	0	0	1	0		2	0	0	0	0	0		2	0	0	0	0	0
30794585	Brain-derived neurotrophic factor (BDNF) has been associated with the psychopathology of both major depressive disorder (MDD) and schizophrenia (SZ).	2	0	0	1	0	0		1	0	2	0	0	2		3	0	0	2	0	0
33763152	Our data indicated that LSR was upregulated in lung cancer cells.	2	0	0	1	0	0		1	0	1	0	0	1		2	0	0	1	0	0
33959493	Our study aimed to investigate the prognostic value of STAM1 for clear cell renal cell carcinoma (ccRCC) and its role in modulating cancer cell function.	2	0	0	0	1	0		1	0	0	0	0	0		2	0	0	0	0	0
33810964	Novel genetic determinants associated with coronary artery disease (CAD) have been discovered by genome wide association studies.	1	1	0	0	1	0		1	0	0	0	0	0		1	0	0	0	0	0
PMC6847286	In addition, OLIG2-high glioma initiating cells are highly sensitive to CDK2 inhibitor treatment, indicating that OLIG2 can be a biomarker for personalized treatment for glioblastoma patients with CDK2 inhibitors.	3	0	0	2	0	0		1	0	2	0	0	2		3	0	0	2	0	0
27432735	In the present study, we sought to investigate the expression level of microRNA-21 (miR-21), as a potential diagnostic marker, in serum and stool samples from 40 patients with colorectal cancer (CRC) and 40 healthy controls.	2	0	0	0	1	0		1	0	1	0	0	0		2	0	0	0	0	0
30569457	MRI fluid-attenuated inversion recovery (FLAIR) studies reported hyperintensity in the corticospinal tract and corpus callosum of patients with amyotrophic lateral sclerosis (ALS).	1	1	0	0	1	0		1	0	0	0	0	0		1	0	0	0	0	0
32201508	The expression of CXCL5 is elevated in pancreatic cancer cells.	2	0	0	1	0	0		1	0	1	0	0	1		2	0	0	0	0	1
29562225	Only one agent, the anti-vascular endothelial growth factor (VEGF)-A antibody bevacizumab, has shown meaningful efficacy in controlled clinical trials in glioblastoma, so far.	2	0	0	1	0	0		1	0	1	0	0	1		2	0	0	0	0	1
33380492	The diagnostic groups comprised: AD (n=151), behavioural variant frontotemporal dementia (bvFTD, n=18), Parkinson syndrome (n=46), Creutzfeldt-Jakob disease (CJD, n=23), amyotrophic lateral sclerosis (ALS, n=29), disease control (n=66) and 60 non-neurodegenerative control patients.	2	1	0	0	1	0		2	0	0	0	0	0		2	0	0	0	0	0
33626541	Regarding HAX1 rs11265425T>G, the significant association remained only in adenocarcinoma, and the association was significant only in squamous cell carcinoma regarding ME3 rs10400291C>A.	2	1	0	1	0	0		1	0	1	0	0	0		2	0	0	0	0	1
32685057	Recently, checkpoint inhibition of the PD-1/PD-L1 axis has been shown to be therapeutically relevant in urothelial carcinoma (UC).	2	0	0	1	0	0		2	0	0	1	0	0		2	0	0	1	0	0
32511815	Taken together, our study establishes USP53 as a novel regulator of AKT1 pathway with an important role in tumorigenesis in lung adenocarcinoma.	2	0	0	1	0	0		1	0	1	0	0	1		2	0	0	0	0	1
33372257	Aim To measure the serum levels of strong angiostatic and synaptogenetic molecules thrombospondin-1 (TSP-1) and thrombospondin-2 (TSP-2) in patients with temporal lobe epilepsy (TLE) before and after surgery.	3	0	0	0	2	0		0	0	3	0	0	2		0	0	3	0	0	2
31527167	These data underscore the importance of CDK4/6 signaling in HR+/HER2- breast cancer and suggest that the interplay between steroid hormone and peptide growth factor signaling could drive dependence on CDK4/6 signaling.	3	0	0	2	0	0		2	0	1	1	0	1		3	0	0	2	0	0
33302957	A total of 1072 subjects with T2DM were enrolled in this cross-sectional case-control study: 335 subjects with MI and 737 subjects without clinical signs of coronary artery disease (CAD).	1	1	0	0	1	0		1	0	0	0	0	0		1	0	0	0	0	0
32455559	We investigated DNA damage, selenium (Se) levels and the expression of cytoprotective genes involved in (1) the KEAP1/NRF2/ARE pathway, (2) selenoprotein synthesis, and (3) DNA methylation and histone deacetylation as putative key players in redox status dysregulation in the blood of urinary bladder cancer (UBC) patients.	4	0	0	0	3	0		1	0	3	0	0	3		2	0	2	0	0	3
32974138	Serum concentrations of IGF1 as well as IGF binding protein 3 (IGFBP3), IGF1/IGFBP3 ratio, insulin, and C-peptide were prospectively examined in 2,682 invasive breast cancer patients who received surgery in Ruijin Hospital, Shanghai, between 2012 and 2017.	3	0	0	2	0	0		2	0	1	0	0	2		3	0	0	0	0	2
PMC8158498	Bloodbased Bcell activating factor BAFF growth differentiation factor15 GDF15 and osteopontin OPN have been reported to be biomarkers for the uveal melanoma UM metastases.	4	0	0	3	0	0		1	0	3	0	0	3		4	0	2	0	0	2
29607144	Increased sputum OPN was detected in chronic obstructive pulmonary disease (COPD).	1	1	0	0	1	0		2	0	0	0	0	0		2	0	0	0	0	0
32079856	After adjustment for covariables, significant predictors of SI were female sex [odds ratio (OR) = 1.47, P < 0.0001], age (65-74 vs. <65: OR = 1.15, P = 0.002; â‰¥75 vs. <65: OR = 0.90, P = 0.03), hypertension (OR = 1.11, P = 0.01), hyperlipidemia (OR = 1.31, P < 0.0001), smoking (OR = 0.88, P = 0.001), renal failure (OR = 1.20, P = 0.009), heart failure (OR = 1.26, P < 0.0001), sleep apnea (OR = …	1	0	0	0	1	0		1	0	0	0	0	0		1	0	0	0	0	0
32505565	Inflammatory bowel disease (IBD) predisposes to colorectal cancer (CRC) with some specific features that distinguish it from sporadic CRC.	2	1	0	0	1	0		2	0	0	0	0	0		2	0	0	0	0	0
29463228	Survival advantage following trans-arterial chemoembolization (TACE) is variable in patients with hepatocellular carcinoma (HCC).	1	1	0	0	1	0		1	0	0	0	0	0		1	0	0	0	0	0
31568700	(c) Detection of clinical CHOL and liver hepatocellular carcinoma tissues confirmed that there was a strong positive correlation between MIR155HG expression and the levels of CTLA4 and PD-L1.	3	0	1	2	0	1		1	0	2	0	0	2		3	0	0	2	0	0
27152482	Predictors of atopic disorders included allergic rhinitis before enrollment, a relative with asthma, and the plasma biomarkers IL-5, IL-16, and IL-18.	5	0	0	6	0	0		2	0	4	0	0	0		5	0	0	2	0	4
30745811	The levels of GDF15, EPO, sTfR, LIC and SF were significantly higher in patients with thalassemia.	5	0	0	4	0	0		0	0	5	0	0	4		4	0	1	0	0	4
33244455	There were contradictory results between liver hepatocellular carcinoma and lung squamous cell carcinoma in the correlations of PINK1 expression with immune infiltration, including infiltration of B cells, CD8+ T cells, CD4+ T cells, macrophages, neutrophils, and dendritic cells.	6	0	2	4	0	2		1	0	7	0	0	6		8	0	0	0	0	6
25664324	The purpose of this study was to evaluate the diagnostic value of circulating miR-765 and miR-149 as noninvasive early biomarkers for geriatric coronary artery disease (CAD) patients.	3	1	0	2	1	0		1	0	2	0	0	0		3	0	0	0	0	0
28950909	Initial HMGB1 correlated with CPC (Ïâ€‰=â€‰0.27, pâ€‰=â€‰0.036) and SOFA score (Ïâ€‰=â€‰0.33, pâ€‰ Conclusions Serum HMGB1 for first 24Â h after cardiac arrest was significantly correlated with SOFA score, NSE, and IL-6.	3	0	1	2	0	1		2	0	1	1	0	2		2	0	1	1	0	2
32027096	Taken together, ANO5 rs4622263 was associated with BCR, and ANO5 gene expression was correlated with patient prognosis, suggesting a pivotal role for ANO5 in prostate cancer progression.	3	0	0	2	0	0		1	0	2	0	0	2		3	0	0	0	0	2
31830382	Patients with acute promyelocytic leukemia (APL) are characterized by the highest expression of Wilms' tumor 1 (WT1) gene compared with other subtypes of acute myeloid leukemia, and yet this molecular marker is almost never used for risk stratification and in therapy response monitoring.	1	1	0	0	1	0		1	0	0	0	0	0		1	0	0	0	0	0
33114107	Furthermore, KIF26A and ZIC2 gene expression, with which shRNA efficacy displayed significant scores, were found to correlate with the survival rate from colon cancer patient data.	4	0	0	3	0	0		1	0	3	0	0	3		3	0	1	0	0	3
33140187	Germline variants included pathogenic mutation in the MSH2 (R359S) gene, suggesting the diagnosis of Lynch syndrome.	2	0	0	1	0	0		2	0	0	1	0	0		2	0	0	1	0	0
32282241	Besides, C1QTNF6 served as a new diagnostic biomarker for renal cell carcinoma.	2	0	0	1	0	0		1	0	1	0	0	1		2	0	0	0	0	1
29806739	We evaluated miRNAs (miR-7, miR-21, miR-126, Let-7a, miR-17, and miR-19) known to have diagnostic value for lung adenocarcinoma.	6	0	0	5	0	0		1	0	5	0	0	5		6	0	0	2	0	3
33655949	Recently exostosin 1/exostosin 2 (EXT1/EXT2) have been identified as the common antigens in secondary autoimmune MN and are present in cases of pure membranous lupus nephritis (LN).	3	0	0	2	0	0		2	0	1	0	0	2		3	0	0	0	0	2
32547608	Coronary artery disease (CAD) remains a leading cause of morbidity and mortality.	1	1	0	0	1	0		1	0	0	0	0	0		1	0	0	0	0	0
PMC8002857	Moreover a few of them including known oncomirs miR17 miR19 miR21 and miR221 appeared in multiple miRNA signatures of lung cancer based on both the whole serum/plasma and serum/plasmaderived exosomes.	4	0	1	3	0	1		1	0	3	0	0	3		4	0	0	0	0	3
33194074	hsa-miR-24-3p may be one of the most important molecular markers for EMT in liver cancer, which provides novel clues for the mechanisms involved in liver cancer metastasis.	2	0	0	1	0	0		1	0	1	0	0	1		2	0	0	0	0	1
32510146	The quantitative reverse transcription-polymerase chain reaction (qRT-PCR) and western blot showed that STMN2 was highly expressed in ovarian cancer tissue and ovarian cancer cell lines.	2	0	0	1	0	0		1	0	1	0	0	1		2	0	0	0	0	1
32291635	Friedreich's ataxia (FRDA) is a genetic neurodegenerative disease that is caused by guanine-adenine-adenine (GAA) nucleotide repeat expansions in the first intron of the frataxin (FXN) gene.	2	1	0	0	1	0		2	0	0	0	0	0		2	0	0	0	0	0
PMC7213155	We report an unusual case of a long-term survivor of metastatic, poorly differentiated adenocarcinoma of the lung (EGFR- ALK-) who developed intracranial disease after definitive treatment of a stage IIIB lung cancer.	3	0	0	2	0	0		3	0	0	2	0	0		3	0	0	2	0	0
33364081	Purpose Age-related macular degeneration (AMD) can result in severe vision loss and blurriness in the older population.	1	1	0	0	1	0		1	0	0	0	0	0		1	0	0	0	0	0
32773969	Obesity and periodontitis, together or separately, are associated with altered serum and GCF levels of CRP, IL-6, leptin, TNF-alpha, adiponectin, and resistin.	5	0	2	6	0	4		3	0	2	0	0	10		4	0	1	0	0	10
33851052	Ulcerative colitis (UC), characterized by chronic inflammation and its recurrence in the large intestine, is well known as inflammatory bowel disease (IBD).	1	1	0	0	1	0		1	0	0	0	0	0		1	0	0	0	0	0
32042016	Our study suggests that SETD3 expression can act as a subtype-specific biomarker for breast cancer progression and prognosis.	2	0	0	1	0	0		1	0	1	0	0	1		2	0	0	0	0	1
PMC6012198	Gliosarcoma is a WHO grade IV histologic variant of glioblastoma that occurs very rarely among pediatric patients, even more so amongst Neurofibromatosis Type 1 (NF1) individuals.	2	0	0	1	0	0		1	0	1	0	0	1		2	0	0	0	0	1
31232025	The expression levels of CCR3 and CCR5 were measured in peripheral blood mononuclear cells of pa-tients with primary immune thrombocytopenia and healthy subjects.	3	0	0	2	0	0		0	0	3	0	0	2		3	0	0	0	0	2
32544475	The KDIGO recommendations for classification of chronic kidney disease (CKD) comprise determination, or estimation, of GFR and analysis of albuminuria and therefore cannot identify a large fraction of the patients with SPS.	2	1	0	2	1	0		1	0	1	0	0	0		2	0	0	0	0	0
28168196	To evaluate the prognostic significance of preoperative gamma-glutamyltransferase (GGT) on the subgroup of nonmetastatic renal cell carcinoma (RCC) with venous tumor thrombus.	2	0	0	1	0	0		2	0	0	1	0	0		1	0	1	0	0	1
33733634	The advances have mainly been made in type 2-high asthma associated with elevated type 2 inflammatory biomarkers such as immunoglobulin E (IgE), interleukins (IL)-4, IL-5, and IL-13.	4	0	0	3	0	0		1	0	3	0	0	3		4	0	0	1	0	2
33536188	In view of disappointing antitumor activity and toxicity of continuously applied MEK inhibitors in patients with KRAS -mutant lung cancer, research has recently focused on ERK1/2 proteins as therapeutic targets and on ERK inhibitors for their ability to prevent bypass and feedback pathway activation.	3	0	0	2	0	0		3	0	0	0	0	2		3	0	0	0	0	2
32426045	NAP1L1 and CRMP1 were significantly overexpressed in glioblastoma stem cells in comparison with astrocytes and glioblastoma cell lines at the mRNA and protein levels.	3	0	0	2	0	0		0	0	3	0	0	2		2	0	1	0	0	2
30010158	The ubiquitin-specific protease 8 (USP8) functions by removing ubiquitin from protein substrates, and its potential role in cancer development was recently uncovered in lung cancer.	2	0	0	1	0	0		1	0	1	0	0	1		2	0	0	0	0	1
32222147	Stratification analyses showed the association between the FOXC2 gene polymorphisms rs3751794 Câ€‰>â€‰T, rs4843163 Câ€‰>â€‰G and rs4843396 Câ€‰>â€‰T with epithelial ovarian cancer susceptibility in terms of age, metastasis status, clinical stage, pathological grade, pregnant times, pausimenia, and the expression of ER, PR, wild p53 and mutant p53.	2	0	0	1	0	0		1	0	1	0	0	1		2	0	0	0	0	1
29267258	Our study aimed to investigate the diagnostic value of long non-coding RNA (lncRNA) GAS5 for coronary artery disease (CAD) and to explore the mechanism of the role of GAS5 in CAD.	2	1	0	1	1	0		1	0	1	0	0	0		2	0	0	0	0	0
32615943	However, subgroup analysis showed a significant association between high expressed PODXL and poor OS in the colorectal cancer, pancreatic cancer, urothelial bladder cancer, renal cell carcinoma and glioblastoma multiforme.	4	0	0	3	0	0		2	0	2	0	0	3		3	0	1	0	0	3
33098668	Specifically in chronic lymphocytic leukemia, in which PD-1 ICB does not induce clinical responses, CXCR5 + PD-1 + CD8 T cells show loss of the memory phenotype and increased effector differentiation.	4	0	1	3	0	0		3	0	2	0	0	0		5	0	0	0	0	3
33686962	Survival analysis of breast cancer patients revealed that increased CDK8 expression was associated with inferior overall survival (OS), higher expression of CDK7 or CDK8 was associated with inferior relapse-free survival (RFS), but higher expression of CDK13 was associated with favorable RFS and OS.	4	0	0	3	0	0		1	0	3	0	0	3		4	0	0	0	0	3
31933777	Metastasis-associated in colon cancer 1 (MACC1), a candidate oncogene, promotes tumor cell invasion and metastasis in various cancers.	1	1	0	0	1	0		1	0	0	0	0	0		1	0	0	0	0	0
33235998	RAS effector signaling pathways such as PI3K/mTOR and ERK are frequently dysregulated in glioblastoma.	4	0	0	0	3	0		0	0	4	0	0	3		3	0	1	0	0	3
32687530	The gene expression for interleukin-2 receptor subunit alpha (CD25/IL2RA) is frequently altered in adults with acute myeloid leukemia (AML).	2	0	1	1	0	0		2	0	0	1	0	0		2	0	0	1	0	0
30020192	It has been recently reported that MSK1 overexpression was closely related to the progression of some tumors such as colorectal cancer.	2	0	0	1	0	0		1	0	1	0	0	0		1	0	1	0	0	0
30704408	The purpose of this research is to determine whether the expression levels of the PRMT5 gene in peripheral blood can be used as a biomarker for predicting the risk of Acute Myocardial Infarction (AMI).	2	1	0	1	1	0		1	0	0	0	0	0		1	0	0	0	0	0
32914644	Patients with: PBC, PSC with inflammatory bowel disease (IBD), PSC without IBD, and age-, sex-matched controls were profiled for methylomes of peripheral blood by reduced representation bisulfite sequencing.	0	1	0	0	1	0		1	0	0	0	0	0		1	0	0	0	0	0
32800270	Systematic Literature Review was performed using PUBMED database with the keywords cleft lip, cleft palate, orofacial cleft, AHRR and synonyms.	0	1	0	0	1	0		0	0	0	0	0	0		0	0	0	0	0	0
31881747	Coronary artery disease (CAD) is a major cause of end-stage cardiac disease.	0	1	0	0	1	0		1	0	0	0	0	0		1	0	0	0	0	0
30413320	The Cancer Genome Atlas data mining in the University of Alabama interactive web resource for pathways associated with poor survival of patients with adrenocortical carcinoma revealed significant upregulation of genes involved in DNA damage and regulation of cell-cycle pathways, such as AURKA, AURKB, CDK1, CDK4, CDK6, PLK1, CHEK1, CHEK2, CDC7, BUB3, and MCM3 (P Conclusion Large data mining from t…	12	0	0	11	0	0		1	0	11	0	0	11		12	0	0	0	0	11
32011499	It has been reported the rs10757274 SNP (present on locus 9p21 in the gene for CDKN2BAS1) might be associated with susceptibility to coronary artery disease (CAD).	1	1	0	1	1	0		1	0	0	0	0	0		1	0	0	0	0	0
33613761	The preliminary study suggests that 125 I-AV3 can be used for SPECT/CT imaging of pancreatic cancer via targeting ITGA5 in PSCs, which is independent of the state of cancer cells and may have a special meaning.	2	0	0	1	0	0		1	0	1	0	0	1		2	0	0	0	0	1
30905446	We found that the median serum levels of CA724, CEA, CA153, SCCA, and CA125 were highest not in cancer patients but in patients suffering gout, lung fibrosis, nephrotic syndrome, uremia, and cirrhosis, respectively.	9	0	2	9	0	2		3	0	8	0	0	11		7	0	5	0	0	11
31572166	[18F]-THK5351 PET was performed in 34 patients: six with Parkinson's disease (PD), nine with multiple system atrophy with predominant parkinsonism (MSA-P), six with MSA with predominant cerebellar ataxia (MSA-C), and 13 with progressive supranuclear palsy (PSP) Richardson's syndrome.	2	0	0	1	0	0		1	0	1	0	0	1		0	0	2	0	0	1
PMC8147298	This review focuses on ATIP3 a potent anticancer protein encoded by candidate tumor suppressor gene MTUS1 whose expression levels are markedly downregulated in breast cancer.	2	0	0	2	0	0		1	0	1	0	0	1		2	0	0	0	0	1
33819632	Measurement of DBP is recommended when evaluating vitamin D status in patients with psoriasis.	2	0	0	1	0	0		1	0	1	0	0	1		2	0	0	0	0	1
32686517	To evaluate the diagnostic performance of sound touch elastography (STE) for staging liver fibrosis in chronic hepatitis B (CHB) patients using pathological stage of surgical specimens as the reference standard.	1	1	0	0	1	0		1	0	0	0	0	0		1	0	0	0	0	0
32851029	Canine inflammatory bowel disease (IBD) is a chronic, immunologically mediated intestinal disorder, resulting from the complex interaction of genetic, environmental and immune factors.	1	1	0	0	1	0		1	0	0	0	0	0		1	0	0	0	0	0
32166568	To investigate the role of serum fatty acid-binding protein-4 (FABP-4) as a surrogate of obesity and metabolic syndrome in the prediction of the outcome of prostate biopsy.	2	0	0	0	1	0		1	0	1	0	0	1		1	0	1	0	0	1
29901114	The results revealed that SPAG4, in cooperation with Nesprin3, has a fundamental pathological function in the migration of lung carcinoma cells, and the SPAG4 gene may be useful for the clinical diagnosis and new treatment strategies in patients with lung cancer.	2	0	0	1	0	0		1	0	1	0	0	1		2	0	0	0	0	1
33828176	By immunohistochemistry, CASP8 protein was expressed at higher levels in prostate cancer tissues compared to non-cancerous and BPH tissues.	2	0	0	1	0	0		1	0	1	0	0	1		2	0	0	1	0	0
32395538	Our results showed that the serum OLFM4 level was increased two-fold in the controlled asthma group (3,450.38Â±3,000.35 pg/mL) and three-fold in the uncontrolled asthma group (5,084.57Â±3,425.76 pg/mL), compared to the healthy control group (1,830.11Â±1,239.70 ng/mL) (P<0.001).	2	0	0	1	0	0		1	0	1	0	0	1		2	0	0	0	0	1
33748290	The yellow-green module was the coexpression module most related to M2 macrophages in TCGA-SKCM; NOTCH3, DBN1, KDELC2, and STAB1 were identified as the essential genes that promoted the infiltration of M2 macrophages in melanoma.	5	0	0	4	0	0		2	0	3	0	0	4		4	0	1	0	0	4
32074342	Comparative data analysis identified several histone deacetylase (HDAC) proteins, which were found at significantly higher levels in the serum of recurrent breast cancer patients: HDAC9 (C-term) (PÂ =Â 0.0035), HDAC5 (C-term) (PÂ =Â 0.013), small ubiquitin-like modifier 1 (N-term) (PÂ =Â 0.017), embryonic stem cell-expressed Ras (inter) (PÂ =Â 0.018), and HDAC7 (C-term) (PÂ =Â 0.020).	4	0	0	3	0	0		2	0	2	0	0	3		4	0	0	0	0	3
33958973	Few studies have illuminated the genetic role of T cell costimulatory molecule CD28/CD80/CTLA4 variants in diabetic kidney disease (DKD) susceptibility.	4	0	0	3	0	0		1	0	3	0	0	3		4	0	0	0	0	3
31558480	The surface receptor MET is highly expressed on primary uveal melanoma; MET inhibitors demonstrated early clinical signals of efficacy in slowing uveal melanoma growth.	2	0	0	0	1	0		1	0	1	0	0	0		1	0	1	0	0	1
26443031	Induction of myocardial ischemia by ligation of the left anterior descending (LAD) coronary artery caused a systemic rise in PAPP-A.	2	0	0	1	0	0		0	0	2	0	0	1		1	0	1	0	0	1
33828176	Likewise, CASP8 mRNA expression was significantly upregulated in prostate cancer when compared to benign prostate tissues in four independent clinical datasets.	2	0	0	1	0	0		1	0	1	0	0	1		2	0	0	0	0	1
33786619	miR-25-3p knockdown suppressed breast cancer cell proliferation and invasion, and transducer of ERBB2, 1 ( TOB1 ) was identified as a potential target gene regulated by miR-25-3p.	3	0	1	2	0	1		1	0	2	0	0	2		3	0	0	0	0	2
32914890	Testing for prostate-specific antigen (PSA) levels in blood are widely used and associated with prostate cancer risk and outcome.	1	0	0	1	0	0		1	0	0	0	0	0		1	0	0	0	0	0
32096477	The main aim of this study was to assess the clinical correlation between antineutrophil cytoplasmic antibody (ANCA)-associated vasculitis, granulomatosis with polyangiitis (GPA) serum levels of the microscopic polyangiitis (MPA), serum levels of the proinflammatory cytokines, interleukin (IL)-32 and interleukin-6.	3	0	0	2	0	0		1	0	2	0	0	2		3	0	0	0	0	2
SUM		600	44	27	366	74	28		268	0	316	29	0	356		555	0	59	75	0	309
		TP	FP	FN	TP	FP	FN		TP	FP	FN	TP	FP	FN		TP	FP	FN	TP	FP	FN
		BIONDA	NER	RE					MarkerDB	NER	RE					OMIM	NER	RE
		Precision	0.931677	0.831818					Precision	1	1					Precision	1	1
		Recall	0.956938	0.928934					Recall	0.458904	0.0753247					Recall	0.903909	0.195312
		F1 score	0.944138	0.877698					F1 score	0.629108	0.140097					F1 score	0.94953	0.326797
